# Supplementary material for: The Application of the Food Insulin Index in the Prevention and Management of Insulin Resistance and Diabetes: A Scoping Review
Source: Nutrients. 2024 Feb 21;16(5):584. doi: 10.3390/nu16050584 (PMC10934417; doi:10.3390/nu16050584)
Supplement: Supplementary file 1 [file nutrients-16-00584-s001.zip]

Archive with 1 entries (1 files):
- nutrients-2752460-supplementary.pdf
